# Supplementary material for: Lacticaseibacillus Strains Isolated from Raw Milk: Screening Strategy for Their Qualification as Adjunct Culture in Cheesemaking
Source: Foods. 2023 Oct 29;12(21):3949. doi: 10.3390/foods12213949 (PMC10648420; doi:10.3390/foods12213949)
Supplement: Supplementary file 1 [file foods-12-03949-s001.zip]

Archive with 1 entries (1 files):
- foods-2659240-supplementary.pdf
